# Supplementary material for: The Impact of Tissue Preparation on Salivary Gland Tumors Investigated by Fourier-Transform Infrared Microspectroscopy
Source: J Clin Med. 2023 Jan 10;12(2):569. doi: 10.3390/jcm12020569 (PMC9864841; doi:10.3390/jcm12020569)
Supplement: Supplementary file 1 [file jcm-12-00569-s001.zip]

Archive with 1 entries (1 files):
- jcm-2068428-supplementary.pdf
